# Supplementary material for: Photonic and Thermal Modelling of Microrings in Silicon, Diamond and GaN for Temperature Sensing
Source: Nanomaterials (Basel). 2020 May 12;10(5):934. doi: 10.3390/nano10050934 (PMC7279479; doi:10.3390/nano10050934)
Supplement: Supplementary file 1 [file nanomaterials-10-00934-s001.zip]

Archive with 4 entries (3 files):
- models_comsol/
- models_comsol/2D_silicon.mph
- models_comsol/3D_silicon.mph
- models_comsol/AS_silicon.mph
